# Supplementary material for: Discussion of costs and financial burden in clinical practice: A survey of medical oncologists in Australia
Source: PLoS One. 2022 Oct 21;17(10):e0273620. doi: 10.1371/journal.pone.0273620 (PMC9586404; doi:10.1371/journal.pone.0273620)
Supplement: S1 Data — (CSV) [file pone.0273620.s001.csv]

Survey No	Participant No	Age	Gender	Qualifications	Location	Practice	Tum_CNS	Tum_Breast	Tum_GI	Tum_GU	Tum_Gyn	Tum_HN	Tum_Lung	Tum_Mel	Tum_Sarc	Tum_NET	Tum_Haem	Tum_Other	Region	Num_Pts	OOP_discuss_number	Discuss_PBS	Discuss_nonPBS	Discuss_diag	Discuss_mol	Discuss_clinic	Discuss_appt	Cost_disc_initiator	cost_how_confident_1	cost_how_confident_2	cost_how_confident_3	cost_how_confident_4	cost_how_confident_5	barrier-imp_time	barrier-imp_info	barrier-imp_discomfort	barrier-imp_solution	barrier-imp_Rx choice	barrier-imp_not_doctor	barrier-imp_pt_wealth	facil_help_time	facil_help_website	facil_help_guideline	facil_help_train	facil_help_poster	facil_help_handout	facil_help_ifc	OOP_Imp	cost_who_should
9	1	2	2	2	1	1	0	1	1	1	1	0	1	0	0	1	0	0	1	1	2	2	5	1	4	2	1	1	0	0	1	0	0	1	4	1	1	1	1	3	2	4	2	2	2	3	1	3	5
21	2	3	2	3	1	3	0	1	0	0	0	0	0	0	0	0	0	0	1	40	2	3	3	3	3	3	3	3	0	0	1	0	0	3	3	3	3	3	3	3	3	3	3	3	3	3	3	3	1
27	3	2	2	2	1	1	0	0	1	0	0	0	0	0	0	0	0	0	1	20	4	5	5	5	5	4	4	1	0	0	0	1	0	2	2	1	2	1	1	.	3	4	1	1	1	3	.	4	1
28	4	3	2	3	1	1	0	0	1	0	0	0	1	0	0	0	0	0	1	.	.	3	5	1	3	1	1	1	0	0	0	1	0	3	4	1	2	1	1	1	4	4	4	4	4	4	4	4	1
29	5	3	1	3	1	3	0	0	1	1	0	0	0	0	1	1	0	0	1	55	3	4	5	3	4	2	2	1	0	0	0	1	0	2	2	2	2	2	1	2	3	3	3	3	2	3	2	4	4
30	6	3	2	3	3	1	0	1	1	1	0	0	1	0	0	0	0	0	1	40	2	1	5	2	3	6	6	3	0	0	1	0	0	3	4	3	4	2	2	2	2	3	2	2	2	2	2	5	1
31	7	2	2	1	1	3	1	1	1	1	1	0	1	1	1	1	0	0	1	60	3	3	5	4	5	3	3	3	0	1	0	0	0	3	3	2	2	2	1	2	3	3	3	2	2	3	1	3	1
32	8	2	1	2	8	1	1	1	1	0	0	1	1	1	0	0	0	0	2	30	2	3	5	2	2	1	2	2	0	1	0	0	0	2	3	3	3	2	1	4	2	3	1	1	3	2	2	3	1
33	9	4	1	3	1	3	0	0	1	1	0	0	1	0	0	0	0	0	2	60	4	1	5	5	5	5	1	5	0	0	0	1	0	3	.	1	1	1	1	1	3	3	2	2	1	4	4	5	4
34	10	2	1	2	1	1	0	0	1	0	0	1	1	0	0	0	0	0	1	8	2	2	5	2	3	2	2	1	0	1	0	0	0	2	4	3	3	1	1	2	2	4	3	3	2	2	2	3	5
35	11	3	1	3	1	3	0	1	0	0	0	0	0	1	0	0	0	0	1	80	4	2	5	5	5	5	5	1	0	0	0	1	0	2	3	2	3	2	1	2	2	3	3	3	3	2	2	3	4
36	12	2	2	2	3	1	1	0	0	0	0	0	1	1	0	0	0	1	1	40	3	1	5	3	4	6	4	1	0	0	1	0	0	3	3	3	4	3	2	3	2	4	3	3	2	4	2	3	1
37	13	1	2	1	1	1	0	1	1	0	1	0	0	0	0	0	0	0	1	30	3	3	5	4	3	6	2	1	0	1	0	0	0	2	3	2	3	2	2	2	2	4	3	2	1	3	2	4	4
40	14	4	1	3	3	1	0	0	0	1	0	0	0	0	0	0	0	0	1	10	2	1	4	3	5	1	1	1	0	0	1	0	0	2	3	2	3	2	1	1	2	4	3	3	3	3	2	4	1
41	15	2	2	2	3	3	0	1	0	1	0	0	0	1	0	0	0	0	2	40	3	3	5	2	4	4	1	3	0	0	1	0	0	1	4	2	2	1	1	2	4	4	2	2	2	4	1	3	1
42	16	2	2	2	1	1	0	1	1	0	0	0	0	0	0	0	0	0	2	15	2	2	5	6	5	6	4	1	0	0	1	0	0	1	4	1	1	1	1	2	1	4	4	2	2	4	2	3	1
44	17	3	1	3	1	1	1	0	0	1	0	0	0	1	0	0	0	0	2	30	2	2	5	2	5	2	5	1	0	0	1	0	0	4	4	1	4	1	1	4	4	2	2	2	2	4	2	3	1
45	18	5	1	3	1	1	0	0	1	0	0	0	0	0	0	0	0	0	1	45	3	3	4	4	4	2	2	1	0	0	1	0	0	1	3	2	4	2	1	3	2	4	2	2	3	3	1	3	1
46	19	2	1	2	5	1	0	1	1	0	0	0	1	0	0	0	0	0	3	15	2	1	4	1	3	2	2	1	0	0	1	0	0	2	4	1	2	2	1	2	2	4	2	2	2	2	2	4	1
48	20	5	1	3	1	3	0	0	1	0	0	0	1	0	0	0	0	0	1	50	3	4	5	4	5	4	3	1	0	0	1	0	0	2	3	3	3	1	1	3	2	3	1	1	1	2	1	3	1
49	21	2	2	1	4	1	0	0	1	0	0	0	0	0	0	0	0	0	1	20	1	2	3	1	2	1	1	1	0	0	1	0	0	2	3	2	4	3	1	2	2	4	3	3	3	4	3	3	3
51	22	2	2	3	6	1	0	0	1	0	1	0	1	0	0	0	0	0	2	30	3	3	4	3	5	4	5	2	0	0	0	1	0	3	3	1	2	1	1	1	3	3	3	4	3	3	3	4	1
52	23	2	2	2	1	1	0	1	1	0	0	0	1	0	0	0	0	0	1	4	2	4	5	3	4	2	3	1	0	0	1	0	0	3	2	2	3	2	1	1	3	2	3	2	3	3	2	4	1
54	24	2	2	2	1	1	0	0	1	0	1	0	0	0	0	0	0	0	1	15	3	3	5	3	5	2	4	1	0	0	0	1	0	3	3	2	2	1	1	2	4	4	4	4	3	3	3	4	5
56	25	4	1	3	4	2	0	0	0	0	0	1	0	1	0	0	0	1	1	80	3	3	5	3	4	5	2	1	0	0	0	1	0	4	3	2	2	1	1	1	3	3	2	2	1	1	1	3	1
57	26	4	1	3	3	3	0	0	1	0	0	0	0	0	0	0	0	0	1	100	2	1	3	3	3	3	2	1	0	0	1	0	0	2	2	4	3	3	2	3	2	2	3	3	3	3	2	3	4
58	27	4	2	3	4	1	0	1	1	0	0	1	0	0	0	0	0	0	1	30	3	3	5	5	5	5	4	1	0	0	1	0	0	3	3	2	2	1	1	2	4	4	4	4	2	3	3	5	1
59	28	2	2	2	1	1	0	0	0	0	0	0	0	0	0	0	0	1	1	.	2	1	.	3	3	1	1	2	0	1	0	0	0	1	4	3	2	1	1	1	2	3	3	2	2	4	2	3	1
60	29	4	1	3	3	3	0	0	0	1	0	0	1	1	0	0	0	0	1	100	2	2	5	2	2	3	2	1	0	0	0	0	1	2	3	2	3	3	1	1	4	4	4	4	4	4	4	5	1
61	30	4	2	3	4	1	1	1	1	1	1	1	1	1	1	1	0	0	1	4	2	4	5	5	5	6	4	1	0	0	0	1	0	4	3	3	4	4	2	3	4	4	4	3	3	1	1	4	5
62	31	4	1	3	2	2	1	1	1	1	1	0	1	1	1	0	0	0	2	30	4	4	5	4	5	5	2	5	0	0	0	1	0	1	1	1	1	1	1	1	3	3	1	1	1	3	1	4	4
65	32	4	1	3	7	1	0	0	0	0	0	0	0	0	0	0	0	0	.	38	1	.	5	2	3	.	2	2	0	0	1	0	0	2	3	1	2	1	1	2	2	3	1	1	3	3	3	3	4
66	33	2	1	3	5	2	0	1	1	1	0	0	1	1	0	0	0	0	1	8	3	3	5	2	5	2	2	5	0	0	1	0	0	2	3	2	2	2	1	2	2	3	1	1	2	2	2	4	1
67	34	2	2	1	1	1	0	1	1	0	0	1	1	0	0	0	0	0	1	15	2	3	3	2	2	1	1	1	0	1	0	0	0	2	3	1	3	1	1	1	2	3	2	3	2	3	1	4	1
68	35	3	2	3	1	3	0	1	0	1	0	0	0	0	0	0	0	0	1	75	3	3	4	2	3	4	3	1	0	0	1	0	0	3	4	1	1	1	1	2	2	3	3	.	2	4	3	4	4
69	36	2	1	1	1	1	1	0	1	0	1	0	1	0	0	0	0	0	1	60	3	3	5	4	5	2	5	1	0	0	1	0	0	3	4	2	4	3	1	3	3	4	2	2	3	3	2	4	1
70	37	2	2	2	3	1	0	0	0	0	0	0	0	1	0	0	0	0	1	8	2	6	5	4	5	6	4	1	0	1	0	0	0	3	4	1	3	3	1	2	3	4	2	3	.	4	4	4	1
71	38	4	1	3	1	1	0	0	0	1	0	0	0	0	0	0	0	0	1	30	4	4	5	3	5	3	5	1	0	0	1	0	0	2	3	3	3	2	1	3	3	4	4	3	2	4	1	4	1
72	39	4	1	3	1	1	0	1	1	1	1	0	1	1	0	0	0	0	3	70	3	5	5	1	5	5	1	1	0	0	0	1	0	1	3	1	2	1	1	1	2	4	3	4	2	3	3	4	4
73	40	2	2	1	1	1	0	1	0	0	0	1	1	0	0	0	0	0	1	5	2	2	5	4	4	1	2	1	1	0	0	0	0	3	4	3	3	3	1	2	3	4	3	3	3	2	2	3	4
74	41	3	1	3	1	1	0	1	1	0	1	0	0	0	0	1	0	0	3	55	2	2	5	2	2	6	3	2	0	0	0	1	0	1	1	1	1	1	1	2	1	2	1	1	2	1	1	2	1
75	42	2	2	1	1	1	1	0	1	0	1	0	0	0	0	0	0	0	1	15	2	3	5	3	5	1	2	1	0	0	1	0	0	4	3	2		3	2	4	3	4	3	2	4	4	3	3	1
76	43	3	1	3	1	1	1	0	0	1	0	0	1	0	0	0	0	0	1	20	3	4	4	3	3	3	4	1	0	0	0	1	0	2	2	1	3	2	1	2	2	3	2	2	1	3	2	4	1
77	44	2	2	2	1	1	0	0	1	0	0	0	0	0	0	0	0	0	1	5	2	2	3	2	4	6	2	2	0	1	0	0	0	2	4	3	3	2	1	2	3	4	4	3	3	3	4	3	4
79	45	4	1	3	5	1	0	1	0	0	0	1	0	0	0	0	0	0	1	50	2	4	6	6	6	6	6	1	0	0	0	0	1	1	.	.	.	.	.	.	.	.	.	.	.	.	.	.	1
81	46	5	1	3	7	1	0	1	0	1	0	0	0	0	1	0	0	0	2	30	3	1	5	4		1	3	1	0	0	1	0	0	3	3	3	4	2	1	3	3	2	2	2	2	3	2	3	1
82	47	4	2	3	1	2	0	1	0	0	0	0	0	0	0	0	0	0	1	50	4	4	5	4	5	5	4	1	0	0	0	1	0	2	2	2	2	2	1	2	3	3	3	4	3	3	3	4	1
83	48	4	1	3	5	1	0	1	0	1	0	0	0	0	0	0	0	0	1	35	1	6	3	2	2	6	6	1	0	0	1	0	0	2	1	2	1	1	2	2	2	2	2	1	1	1	1	2	1
84	49	4	1	3	7	2	0	0	1	0	0	0	1	0	0	0	0	0	1	3	2	2	5	2	4	5	3	1	0	0	0	1	0	2	2	1	3	3	1	3	1	2	2	2	2	2	2	3	1
85	50	2	1	2	2	1	1	1	0	1	1	1	1	0	1	1	0	0	2	50	2	1	2	1	2	3	2	1	1	0	0	0	0	2	4	3	3	3	3	3	2	4	3	3	2	3	3	3	1
86	51	2	1	2	2	1	1	1	1	1	1	1	1	0	0	0	0	0	2	50	2	2	4	2	3	1	2	1	1	0	0	0	0	2	4	3	2	2	2	2	3	4	2	2	2	3	.	3	1
87	52	1	2	3	1	4	1	1	1	1	1	1	1	1	1	1	0	0	1	40	2	6	2	2	3	6	3	1	0	0	0	1	0	3	3	1	4	1	1	1	4	4	2	2	3	3	2	4	1
88	53	2	1	2	1	1	0	0	0	1	0	0	1	0	0	0	0	0	1	8	3	4	5	5	5	6	5	1	0	0	1	0	0	1	2	2	2	2	1	1	2	3	2	2	3	2	3	4	1
89	54	2	2	2	1	3	0	0	1	1	1	0	0	0	0	0	0	0	1	25	2	1	5	4	5	1	3	1	0	0	1	0	0	1	3	3	2	1	2	3	2	3	1	2	3	3	3	3	5
90	55	2	1	3	2	1	0	0	1	0	0	1	1	0	0	1	0	0	2	60	3	4	5	5	5	2	2	1	0	0	1	0	0	4	4	3	4	3	2	4	4	4	4	4	4	4	2	4	1
91	56	2	2	2	1	1	0	0	1	1	0	0	1	0	0	0	0	0	1	.	2	6	5	6	5	6	1	1	0	1	1	0	0	1	4	1	2	1	2	1	2	4	2	2	3	3	1	4	5
92	57	2	2	2	3	2	0	1	1	1	1	1	1	1	0	1	0	0	1	20	3	6	4	3	5	3	2	1	0	0	1	0	0	3	3	2	3	2	1	3	3	3	3	2	1	2	1	4	4
93	58	3	1	2	1	4	0	0	0	0	0	0	0	0	0	0	0	1	1	0	3	6	6	6	6	6	6	5	0	0	0	1	0	2	4	2	3	2	2	3	3	4	2	3	1	4	3	3	1
94	59	3	2	3	3	3	0	0	1	0	0	0	1	0	0	1	0	0	2	60	3	5	6	4	3	3	3	1	0	0	1	0	0	2	3	2	2	2	2	2	2	3	2	2	1	2	2	4	1
95	60	2	1	3	1	1	0	0	1	1	0	0	0	0	0	1	0	0	1	35	3	4	3	3	4	2	2	1	0	0	0	1	0	4	3	3	2	2	1	2	4	3	3	2	1	2	1	4	1
96	61	5	1	3	1	2	1	1	1	0	1	1	1	0	0	0	0	0	1	70	3	4	5	3	4	4	3	1	0	0	1	0	0	2	2	2	2	1	1	2	1	2	2	3	1	2	2	4	1
97	62	3	1	3	4	1	0	0	1	1	0	0	1	1	0	0	0	0	1	30	2	3	5	3	5	3	3	2	0	0	1	0	0	2	3	2	.	2	1	2	2	3	3	2	2	2	2	3	4
98	63	4	2	3	3	3	0	1	0	0	1	0	0	0	0	0	0	0	1	70	3	2	5	3	5	1	1	1	0	0	0	1	0	2	4	2	2	3	2	1	2	3	2	2	1	2	2	4	5
99	64	2	1	2	1	1	0	0	1	0	0	0	1	0	0	0	0	0	1	30	2	3	4	2	5	6	3	2	0	0	1	0	0	4	3	3	3	3	2	2	4	3	2	2	2	2	2	3	4
100	65	2	1	2	2	3	0	1	1	1	0	0	1	1	0	0	0	0	1	60	2	2	5	1	3	4	1	2	0	0	1	0	0	2	4	4	4	4	2	4	3	3	3	3	3	3	3	4	1
101	66	4	2	3	2	3	0	1	0	0	1	0	0	0	0	0	0	0	1	100	2	1	5	4	5	3	4	1	0	0	0	1	0	3	4	2	3	2	1	1	3	4	3	3	2	4	3	4	1
102	67	5	1	3	4	2	1	1	0	1	0	0	1	0	1	0	0	0	1	50	3	3	3	3	3	3	3	1	0	0	0	1	0	2	3	1	1	1	1	1	2	4	3	3	1	2	2	3	1
103	68	2	1	2	3	1	1	1	1	1	1	0	1	1	0	0	0	0	2	45	2	5	2	2	5	6	5	1	0	0	1	0	0	2	4	2	3	2	1	3	2	3	3	4	2	4	4	5	1
104	69	2	1	2	3	1	0	0	1	0	0	0	1	1	0	0	0	0	1	40	2	2	4	2	3	2	2	1	0	0	0	1	0	3	3	3	3	3	1	3	4	4	4	3	3	3	3	3	1
105	70	2	1	2	1	2	1	1	1	1	1	1	1	1	0	1	0	0	2	50	2	3	3	2	2	3	1	5	0	0	0	1	0	1	3	2	2	1	1	3	4	4	2	1	2	3	2	4	1
106	71	2	2	2	2	1	1	1	1	1	1	1	1	1	0	1	0	0	2	40	2	3	5	2	3	6	3	3	0	0	1	0	0	3	3	2	3	2	1	3	3	3	3	3	3	3	3	3	1
107	72	4	2	3	1	1	1	1	1	1	1	0	1	1	1	1	0	0	2	70	3	2	5	6	5	4	3	2	0	0	0	1	0	1	3	1	3	3	1	2	1	3	.	1	1	3	3	4	1
108	73	3	2	3	3	2	0	1	0	1	0	0	0	1	0	0	0	0	1	20	2	2	5	2	5	3	2	2	0	1	0	0	0	3	3	2	.	3	2	1	3	4	4	3	3	4	3	4	4
109	74	3	2	3	1	1	0	0	0	0	0	1	1	1	0	0	0	0	1	50	2	1	5	6	5	6	1	1	0	0	1	0	0	2	4	1	4	1	1	2	2	4	4	4	2	4	3	3	1
110	75	2	1	3	1	1	0	0	1	0	0	0	1	0	0	0	0	0	1	50	3	2	5	3	3	1	3	2	0	0	1	0	0	4	3	1	3	3	1	4	4	4	2	2	2	3	2	4	1
111	76	2	2	2	1	1	0	1	0	1	1	0	0	0	0	0	0	0	1	50	3	2	5	4	5	2	3	1	0	0	1	0	0	2	4	1	3	2	1	2	3	4	3	3	3	3	3	5	1
112	77	3	2	3	1	1	1	0	0	1	1	0	0	0	0	0	0	0	2	70	2	6	3	6	3	6	3	1	0	0	1	0	0	2	2	2	3	3	1	2	2	3	2	2	1	2	1	4	1
113	78	5	1	3	1	1	0	1	0	0	0	1	1	0	1	0	0	0	1	50	2	4	5	2	4	1	1	1	0	0	1	0	0	1	3	1	3	2	1	3	3	4	4	2	2	4	2	3	1
115	79	2	1	3	4	3	0	0	1	1	0	1	1	1	0	1	0	0	1	.	2	1	3	2	3	1	1	2	0	1	0	0	0	4	3	2	4	.	3	3	2	3	1	1	1	3	1	3	5
116	80	3	2	3	2	3	0	0	1	0	0	0	0	1	0	0	0	0	1	.	1	1	5	2	5	1	1	1	0	0	0	1	0	3	3	4	4	1	3	3	2	2	1	1	1	1	1	3	5
117	81	4	2	3	5	1	0	0	0	0	0	0	1	0	0	0	0	0	1	10	3	3	5	6	6	6	6	1	0	0	1	0	0	2	3	1	3	2	1	1	2	4	3	3	3	3	1	4	1
120	82	5	1	3	1	1	0	0	1	0	0	0	0	0	0	0	0	0	1	40	3	2	4	3	3	1	1	1	0	0	1	0	0	2	3	2	2	1	2	2	2	4	4	2	2	4	2	3	1
122	83	4	1	3	3	1	0	0	1	0	0	1	0	1	0	0	0	0	1	50	2	1	2	2	2	1	1	2	0	1	0	0	0	2	4	2	3	1	2	2	2	3	2	1	2	3	2	2	4
123	84	1	1	1	1	3	1	1	1	1	1	0	0	0	0	0	0	0	1	50	2	2	5	3	5	2	2	1	0	1	0	0	0	2	4	2	2	1	1	3	3	4	3	2	1	2	3	4	1
124	85	1	2	1	1	2	1	1	1	1	1	0	1	0	1	1	0	0	1	35	2	3	5	3	5	2	2	1	0	0	1	0	0	2	4	2	3	2	2	3	2	4	2	2	2	4	3	5	4
125	86	3	1	3	3	2	1	1	1	1	0	0	1	1	1	1	0	0	1	20	3	1	5	4	5	5	1	1	0	0	1	0	0	2	4	2	3	2	1	4	3	4	3	3	3	2	2	4	1
126	87	2	2	1	1	1	1	1	0	1	1	0	1	0	0	0	0	0	1	40	2	2	3	1	3	3	1	3	0	0	1	0	0	3	3	1	3	2	1	2	3	3	3	1	2	3	2	2	4
127	88	.	2	1	1	1	0	1	0	0	0	1	1	0	0	0	0	0	1	30	2	3	4	3	4		3	1	0	1	0	0	0	2	3	3	3	2	2	2	2	3	3	3	2	2	2	4	1
129	89	2	2	1	1	1	0	1	1	1	1	1	1	1	0	1	0	0	1	36	2	3	4	3	5	3	3	1	0	0	1	0	0	3	4	2	3	2	1	3	3	4	4	4	1	3	2	3	4
130	90	2	2	1	1	3	0	0	0	0	0	0	0	1	0	0	0	0	1	40	2	2	5	3	4	2	2	1	0	1	0	0	0	2	4	2	4	3	1	2	2	4	2	2	3	4	3	4	5
131	91	3	1	1	1	1	0	1	1	0	0	0	1	0	0	0	0	0	2	15	2	3	4	2	3	1	1	2	0	1	0	0	0	2	4	1	2	2	1	1	3	4	3	3	3	2	1	3	1
132	92	2	2	2	1	3	0	0	0	0	0	1	1	1	0	0	0	0	1	30	2	3	3	3	3	3	2	2	0	0	1	0	0	2	2	3	3	2	1	2	2	3	2	2	3	3	3	4	4
135	93	2	1	2	1	1	0	1	0	1	0	0	0	0	0	0	0	0	1	8	2	2	5	6	3	6	3	1	0	0	1	0	0	2	3	1	2	1	1	3	3	4	4	3	3	4	2	3	4
136	94	2	1	2	1	1	0	0	1	0	1	0	1	0	0	0	0	0	1	30	3	3	4	4	5	4	4	1	0	0	0	1	0	3	3	3	4	3	1	2	2	4	2	1	3	3	2	4	1
138	95	2	2	3	1	1	0	1	0	0	0	0	0	0	0	0	0	0	1	30	2	1	5	3	5	1	3	3	0	1	0	0	0	4	3	3	2	3	1	2	3	2	4	4	3	4	3	4	1
140	96	2	2	2	1	1	0	0	1	1	0	0	1	0	0	0	0	0	1	20	2	3	5	5	5	5	2	2	0	0	1	0	0	3	4	2	3	3	1	3	3	4	3	3	2	3	3	4	1
142	97	2	2	3	1	1	0	0	1	0	0	0	1	0	0	0	0	0	1	30	2	6	3	3	2	6	3	1	0	1	0	0	0	2	3	3	4	3	2	3	2	3	3	2	2	4	4	3	3
144	98	2	2	2	1	3	0	1	0	1	1	0	1	0	0	0	0	0	1	30	3	4	5	4	5	5	5	1	0	0	0	1	0	2	2	1	2	1	1	2	2	2	2	2	1	3	1	5	1
145	99	2	2	3	1	3	0	1	0	0	0	0	0	0	0	0	0	0	1	40	3	6	5	3	5	3	3	1	0	0	1	0	0	3	2	2	2	2	2	2	3	3	1	1	1	2	2	4	3
146	100	1	2	1	1	1	0	1	1	1	0	0	1	0	0	0	0	0	1	30	2	2	5	2	5	2	3	2	0	0	1	0	0	3	4	3	2	2	1	1	3	4	2	2	3	4	1	3	1
147	101	2	2	2	1	3	0	0	0	0	0	0	0	0	1	0	0	0	1	20	3	3	3	4	4	3	3	2	0	1	0	0	0	2	4	3	4	1	1	2	2	4	3	3	3	3	2	4	5
148	102	2	2	1	1	1	1	1	1	1	1	0	1	0	0	1	0	0	1	40	2	2	3	2	2	1	1	3	0	1	0	0	0	4	4	2	3	3	2	3	3	4	4	4	2	3	3	3	4
149	103	2	2	2	1	1	0	1	0	1	0	0	1	0	0	0	0	0	1	15	2	2	4	2	2	6	2	1	0	0	1	0	0	2	3	2	3	1	1	3	3	4	3	3	3	3	3	3	1
151	104	2	1	1	1	1	1	1	1	1	0	1	1	1	0	1	0	0	2	7	2	1	4	2	2	2	3	2	0	1	0	0	0	2	4	1	2	2	2	1	3	4	4	4	3	4	3	4	1
152	105	2	2	1	5	1	0	1	0	0	0	0	0	0	0	0	0	0	1	10	2	2	3	1	1	1	1	1	0	0	1	0	0	2	3	2	3	3	1	4	2	3	2	2	2	2	2	3	1
153	106	2	2	2	1	2	0	1	0	0	0	1	1	0	0	0	0	0	1	10	2	2	4	3	5	2	2	1	0	0	1	0	0	2	3	1	2	1	1	1	2	3	3	4	3	4	3	4	1
																													2
																																									32
[truncated: 24 more columns]
